# Supplementary material for: SMAD-LDS: enhanced secure message authentication and dissemination with lightweight digital signature in the Internet of Vehicles
Source: PeerJ Comput Sci. 2025 Jun 27;11:e2982. doi: 10.7717/peerj-cs.2982 (PMC12453840; doi:10.7717/peerj-cs.2982)
Supplement: Supplemental Information 1 [file peerj-cs-11-2982-s001.py]

import rsa
import time

def generate_keys():
  """Generates a public and private key pair."""
  (pubkey, privkey) = rsa.newkeys(2048)
  return pubkey, privkey

def encrypt(message, pubkey):
  """Encrypts a message using the public key."""
  start_time = time.perf_counter()  # Use perf_counter for higher precision
  encrypted_data = rsa.encrypt(message.encode(), pubkey)
  end_time = time.perf_counter()
  encryption_time = (end_time - start_time) * 1000  # Convert to milliseconds
  return encrypted_data, encryption_time

def decrypt(encrypted_data, privkey):
  """Decrypts an encrypted message using the private key."""
  start_time = time.perf_counter()
  decrypted_data = rsa.decrypt(encrypted_data, privkey).decode()
  end_time = time.perf_counter()
  decryption_time = (end_time - start_time) * 1000  # Convert to milliseconds
  return decrypted_data, decryption_time

if __name__ == "__main__":
  # Generate keys
  pubkey, privkey = generate_keys()

  # Message to encrypt
  message = "Hello, world!"

  # Encrypt the message
  encrypted_message, encryption_time = encrypt(message, pubkey)
  print("Encrypted message:", encrypted_message)
  print("Encryption time:", encryption_time, "ms")

  # Decrypt the message
  decrypted_message, decryption_time = decrypt(encrypted_message, privkey)
  print("Decrypted message:", decrypted_message)
  print("Decryption time:", decryption_time, "ms")
