# Supplementary material for: SMAD-LDS: enhanced secure message authentication and dissemination with lightweight digital signature in the Internet of Vehicles
Source: PeerJ Comput Sci. 2025 Jun 27;11:e2982. doi: 10.7717/peerj-cs.2982 (PMC12453840; doi:10.7717/peerj-cs.2982)
Supplement: Supplemental Information 2 [file peerj-cs-11-2982-s002.py]

import time
from Crypto.Cipher import AES
from Crypto.Random import get_random_bytes

def encrypt_message(message, key):
    """
    Encrypts a message using AES-256 encryption.
    
    Args:
        message (str): The message to be encrypted.
        key (bytes): The 32-byte encryption key.
    
    Returns:
        bytes: The encrypted message.
    """
    cipher = AES.new(key, AES.MODE_ECB)
    padded_message = message.encode().ljust(16 * ((len(message) + 15) // 16), b'\0')
    encrypted_message = cipher.encrypt(padded_message)
    return encrypted_message

def decrypt_message(encrypted_message, key):
    """
    Decrypts a message using AES-256 encryption.
    
    Args:
        encrypted_message (bytes): The encrypted message.
        key (bytes): The 32-byte encryption key.
    
    Returns:
        str: The decrypted message.
    """
    cipher = AES.new(key, AES.MODE_ECB)
    decrypted_message = cipher.decrypt(encrypted_message).rstrip(b'\0').decode()
    return decrypted_message

def main():
    # Generate a random 32-byte encryption key
    key = get_random_bytes(32)

    # Define the message to be encrypted and decrypted
    message = "This is a secret message."

    # Encrypt the message
    start_time = time.time()
    encrypted_message = encrypt_message(message, key)
    encryption_time = (time.time() - start_time) * 1000  # Convert to milliseconds

    # Decrypt the message
    start_time = time.time()
    decrypted_message = decrypt_message(encrypted_message, key)
    decryption_time = (time.time() - start_time) * 1000  # Convert to milliseconds

    # Print the results
    print("## Encryption and Decryption Results")
    print(f"Original message: {message}")
    print(f"Encrypted message: {encrypted_message}")
    print(f"Decrypted message: {decrypted_message}")
    print(f"Encryption time: {encryption_time:.3f} ms")
    print(f"Decryption time: {decryption_time:.3f} ms")

if __name__ == "__main__":
    main()
