# Supplementary material for: SMAD-LDS: enhanced secure message authentication and dissemination with lightweight digital signature in the Internet of Vehicles
Source: PeerJ Comput Sci. 2025 Jun 27;11:e2982. doi: 10.7717/peerj-cs.2982 (PMC12453840; doi:10.7717/peerj-cs.2982)
Supplement: Supplemental Information 3 [file peerj-cs-11-2982-s003.py]

import time
from time import perf_counter

import hashlib

def hash_message_sha512(message):
  """Hashes a message using SHA-512 and returns the digest and hashing time."""
  start_time = perf_counter()
  
  message_bytes = message.encode('utf-8')
  hasher = hashlib.sha512()
  hasher.update(message_bytes)
  digest = hasher.hexdigest()
  
  end_time = perf_counter()
  hashing_time_ms = (end_time - start_time) * 1000

  return digest, hashing_time_ms

if __name__ == '__main__':
  message = "This is a message to be hashed using SHA-512."
  hashed_message, hashing_time = hash_message_sha512(message)
  print("Hashed message:", hashed_message)
  print("Hashing time:", hashing_time, "ms")
